# Supplementary material for: Pro-Inflammatory Serum Amyloid a Stimulates Renal Dysfunction and Enhances Atherosclerosis in Apo E-Deficient Mice
Source: Int J Mol Sci. 2021 Nov 22;22(22):12582. doi: 10.3390/ijms222212582 (PMC8623330; doi:10.3390/ijms222212582)
Supplement: Supplementary file 1 [file ijms-22-12582-s001.zip]

Archive with 1 entries (1 files):
- ijms-1462439-supplementary.pdf
